# Supplementary material for: Short-Peptide-Modified Copper Nanoclusters as a Fluorescent Probe for the Specific Detection of Ascorbic Acid
Source: Sensors (Basel). 2024 Oct 30;24(21):6974. doi: 10.3390/s24216974 (PMC11548526; doi:10.3390/s24216974)
Supplement: Supplementary file 1 [file sensors-24-06974-s001.zip]

Archive with 1 entries (1 files):
- sensors-3272102-supplementary.pdf
